# Supplementary material for: Prefrontal GABA and glutamate–glutamine levels affect sustained attention
Source: Cereb Cortex. 2023 Aug 10;33(19):10441–52. doi: 10.1093/cercor/bhad294 (PMC10545440; doi:10.1093/cercor/bhad294)
Supplement: Dataset_bhad294 [file dataset_bhad294.zip]

Archive with 1 entries (1 files):
- Dataset_bhad294.csv
