# Supplementary material for: Prefrontal GABA and glutamate–glutamine levels affect sustained attention
Source: Cereb Cortex. 2023 Aug 10;33(19):10441–52. doi: 10.1093/cercor/bhad294 (PMC10545440; doi:10.1093/cercor/bhad294)
Supplement: Dataset_bhad294 [file dataset_bhad294.zip › Dataset_bhad294.csv]

subject	age	gender	aud Hit	aud FA	aud Dprime	aud RT	aud freq	vis Hit	vis FA	vis Dprime	vis RT	vis freq	PFC Glx/W	PFC GABA/W	PCu Glx/W	PCu GABA/W	PFC Glx/Cr	PFC GABA/Cr	PCu Glx/Cr	PCu GABA/Cr
1	33	M	0.48	0.25	0.624	808	0.038						5.85	2.87	7.5	3.36	0.075	0.133	0.065	0.105
2	28	F	0.862	0.24	1.814	1439	0.023	0.984	0.18	3.077	652	0.0293	4.88	3.54	6.58	4.12	0.062	0.163	0.061	0.14
3	35	F	0.98	0.16	3.064	1091	0.038	0.969	0.18	2.86	583	0.0208	5.38	4.5	9.09	3.14	0.123	0.117	0.086	0.136
4	23	M	0.587	0.142	1.347	950	0.035						10.1	2.65	9.25	4.06	0.103	0.143	0.073	0.093
5	23	F	0.493	0.167	1.123	804	0.018						9.11	3.51	7.85	2.78	0.063	0.161	0.069	0.184
6	27	M	0.998	0.24	3.443	1109	0.027	0.997	0.13	3.891	566	0.0293	5.91	4.17	8.11	5.96	0.058	0.606	0.078	0.098
7	25	M	0.862	0.24	1.8	1492	0.029	0.993	0.02	4.691	509	0.022	7.73	1.34	6.94	3.86	0.088	0.055	0.068	0.136
8	28	F	0.731	0.14	1.74	1611	0.027	0.987	0.19	3.126	571	0.0293	6.07	2.3	7.27	3.28	0.061	0.084	0.068	0.111
9	25	M	0.382	0.04	1.407	1611	0.037	0.964	0.07	3.535	632	0.0574	6.89	1.76	7.9	2.38	0.074	0.069	0.083	0.09
10	35	M	0.802	0.5	0.858	1609	0.015	0.972	0.36	2.296	629	0.0256	5.14	1.51	8.91	2.86	0.069	0.074	0.081	0.095
11	24	F	0.784	0.2	1.638	1592	0.04	0.994	0.08	4.136	612	0.0391	6.34	1.39	6.38	2.94	0.082	0.065	0.064	0.106
12	20	F	0.789	0.24	1.514	1510	0.021	0.999	0.11	4.285	642	0.0208	5.47	1.75	8.45	3.23	0.073	0.084	0.084	0.116
13	21	M	0.738	0.28	1.26	1571	0.029	0.974	0.16	3.007	609	0.0256	6.47	2.08	8.24	3.73	0.078	0.09	0.078	0.128
14	23	M	0.76	0.18	1.649	1598	0.048	0.967	0.28	2.431	538	0.033	5.21	2.18	6.88	4.94	0.054	0.082	0.058	0.151
15	21	F	0.464	0.06	1.485	1582	0.038	0.999	0.09	4.295	649	0.0269	5.6	2.34	10.4	5.18	0.062	0.094	0.103	0.186
16	33	M	0.727	0.2	1.454	1569	0.034	0.961	0.29	2.33	583	0.0281	4.71	2.28	8.43	5.07	0.059	0.103	0.083	0.18
17	25	F	0.827	0.3	1.498	1542	0.032	0.977	0.21	2.895	665	0.0293	5.79	2.93	7.71	4.44	0.076	0.139	0.069	0.143
18	23	M	0.613	0.38	0.595	1594	0.026	0.991	0.22	3.16	600	0.033	6.39	2.17	7.52	2.65	0.067	0.166	0.072	0.092
19	22	F	0.8	0.5	0.842	1585	0.034	0.936	0.38	1.84	632	0.0244	3.55	2.2	7.46	3.81	0.053	0.118	0.073	0.135
20	23	M	0.649	0.18	1.377	1601	0.028	0.749	0.09	2.014	792	0.0488	4.59	0.92	9.38	2.69	0.068	0.049	0.091	0.095
21	20	M	0.629	0.08	1.813	1652	0.027	0.994	0.16	3.605	616	0.0403	4.8	2.23	8.92	4.06	0.068	0.115	0.076	0.126
22	28	F	0.74	0.24	1.425	1662	0.035	0.946	0.35	1.999	592	0.022	5.38	1.43	11	4.02	0.074	0.074	0.088	0.116
23	24	F	0.636	0.2	1.188	1558	0.037	0.994	0.15	3.591	660	0.0269	6.22	2.84	8.26	3.58	0.067	0.111	0.08	0.125
24	24	F	0.809	0.3	1.409	1660	0.038	0.981	0.15	3.207	627	0.0464	5.04	1.37	7.23	3.11	0.072	0.071	0.066	0.103
25	33	M	0.9	0.4	1.627	1652	0.043	0.96	0.42	2.028	734	0.0391	4.23	1.18	7.64	3.4	0.074	0.075	0.064	0.104
26	21	M	0.451	0.3	0.402	1594	0.031	0.896	0.26	2.182	766	0.0378	5.98	3.54	8.84	3.5	0.068	0.147	0.077	0.111
27	28	F	0.8	0.24	1.576	1707	0.018	0.999	0.12	4.152	580	0.0269	4.14	2.98	7.32	4.1	0.055	0.144	0.062	0.126
28	22	F	0.711	0.28	1.145	1619	0.048	0.88	0.16	2.172	631	0.0403	6.52	2.42	7.37	3.87	0.073	0.098	0.069	0.131
29	22	M	0.831	0.06	2.544	1700	0.024	0.994	0.07	4.025	578	0.022	5.56	3.16	10.1	3.9	0.065	0.135	0.089	0.124
